# Supplementary material for: Regional Variations in Guideline Concordance for Women with Triple-Negative and HER2+ Breast Cancer in Nova Scotia
Source: Curr Oncol. 2026 Jun 2;33(6):332. doi: 10.3390/curroncol33060332 (PMC13298986; doi:10.3390/curroncol33060332)
Supplement: Supplementary file 1 [file curroncol-33-00332-s001.zip]

Archive with 1 entries (1 files):
- curroncol-4252361-supplementary.pdf
